# Supplementary material for: Wet-Spun Disulphide LCE Fibres for Continuous Production of Fibrous Artificial Muscles
Source: Polymers (Basel). 2025 Oct 18;17(20):2789. doi: 10.3390/polym17202789 (PMC12567026; doi:10.3390/polym17202789)
Supplement: Supplementary file 1 [file polymers-17-02789-s001.zip]

Archive with 3 entries (3 files):
- polymers-3901623-supplementary.pdf
- Video_S1_x10 bundle of WS-DS-LCE fibres lifting bullclip.mov
- Video_S2_x5 bundle of WS-DS-LCE fibres actuating 3D printed arm.mp4
